# Supplementary material for: Effects of Sitagliptin and Celery Seed Extract on Corneal Nerve Morphology and Sensory Dysfunction in Diabetic Rats
Source: Nutrients. 2026 Jul 9;18(14):2243. doi: 10.3390/nu18142243 (PMC13415245; doi:10.3390/nu18142243)
Supplement: Supplementary file 1 [file nutrients-18-02243-s001.zip]

Archive with 1 entries (1 files):
- nutrients-4366164-supplementary.pdf
